# Supplementary material for: Statin-induced anti-proliferative effects via cyclin D1 and p27 in a window-of-opportunity breast cancer trial
Source: J Transl Med. 2015 Apr 29;13:133. doi: 10.1186/s12967-015-0486-0 (PMC4424530; doi:10.1186/s12967-015-0486-0)
Supplement: Additional file 3: Table S1. — Core biopsy tumor characteristics in relation to the change in cyclin D1 nuclear fraction, nuclear intensity and cytoplasmic intensity, pre- to post-atorvastatin. [file 12967_2015_486_MOESM3_ESM.xlsx]

## Sheet: Blad1
Supplemental table 1. Core biopsy tumor characteristics in relation to the change in cyclin D1 nuclear fraction, nuclear intensity and cytoplasmic intensity, pre- to post-atorvastatin.
	Cyclin D1 nuclear fraction				Cyclin D1 nuclear intensity				Cyclin D1 cytoplasmic intensity
	Decrease	Stable	Increase	P-value*	Decrease	Stable	Increase	P-value*	Decrease	Stable	Increase	P-value*
All tumors (n=30)	4	19	7	-	14	13	3	-	10	14	6	-
ER (n=29)
Neg	1	1	1	-	2	0	1		1	2	0	-
Pos	3	18	5	0.95	12	13	1	0.73	9	12	5	0.82
PR (n=29)
Neg	1	6	2	-	4	3	1	-	4	5	0	-
Pos	3	13	4	0.69	10	10	1	0.67	6	9	5	0.55
HER2 (n=29)
0-2+	3	10	4	-	9	6	2	-	5	9	3	-
3+	1	9	2	0.93	5	7	0	0.54	5	5	2	0.66
HMGCR (n=30)
Neg	2	8	3	-	7	5	1	-	4	8	1	-
Pos	2	11	4	0.15	7	8	2	0.3	6	6	5	0.14
Grade (n=30)
1	0	5	1	-	2	2	2	-	3	2	1	-
2	2	6	2	-	6	4	0	-	2	6	2	-
3	2	8	4	0.94	6	7	1	0.47	5	6	3	0.73
Ki67 (n=25)
Low	1	11	3	-	6	7	1	-	3	8	4	-
High	2	7	1	0.28	7	4	0	0.36	6	4	0	0.12
*The P-values correspond to tests of linear-by-linear association in k-by-3 tables where k is the number of scoring categories for the row-variables (≤5).
ER estrogen receptor positive if >10%, PR progesterone receptor positive if >10%, the fraction of stained cells.
HER2 human epidermal growth factor receptor 2.
HMGCR positive if weak, moderate, or strong cytoplasmic intensity, NHG Nottingham Histological Grade I-III (post-treatment pathological report), Ki67 positive if >20%.
