# Supplementary material for: Statin-induced anti-proliferative effects via cyclin D1 and p27 in a window-of-opportunity breast cancer trial
Source: J Transl Med. 2015 Apr 29;13:133. doi: 10.1186/s12967-015-0486-0 (PMC4424530; doi:10.1186/s12967-015-0486-0)
Supplement: Additional file 4: Table S2. — Core biopsy tumor characteristics in relation to the change in p27 nuclear fraction, nuclear intensity and cytoplasmic intensity, pre- to post-atorvastatin. [file 12967_2015_486_MOESM4_ESM.xlsx]

## Sheet: Blad1
Supplementary Table 2. Core biopsy tumor characteristics in relation to the change in p27 nuclear fraction, nuclear intensity and cytoplasmic intensity, pre- to post-atorvastatin.
	p27 nuclear fraction				p27 nuclear intensity				p27 cytoplasmic intensity
	Decrease	Stable	Increase	P-value*	Decrease	Stable	Increase	P-value*	Decrease	Stable	Increase	P-value*
All tumors (n=33)	2	22	9	-	9	18	6	-	3	18	12	-
ER (n=30)
Neg	0	2	1	-	2	1	0		0	2	1	-
Pos	1	19	7	0.87	7	16	4	0.51	3	15	9	0.89
PR (n=30)
Neg	0	6	3	-	2	5	2	-	1	5	3	-
Pos	1	15	5	0.5	7	12	2	0.28	2	12	7	0.86
HER2 (n=29)
Neg	0	14	3	-	6	10	1	-	0	11	6	-
Pos	1	6	5	0.84	3	6	3	0.12	3	5	4	0.49
HMGCR (n=33)	0	9	5	-	5	5	4	-	1	7	6	-
Neg	2	13	4	0.64	4	13	2	0.45	2	11	6	0.12
Pos
Grade (n=33)
1	0	6	2	-	2	4	2	-	0	4	4	-
2	1	5	4	-	3	6	1	-	0	7	3	-
3	1	11	3	0.56	4	8	3	0.91	3	7	5	0.18
Ki67 (n=26)
Low	0	10	5	-	5	9	1	-	1	10	4	-
High	1	7	3	0.53	2	7	2	0.75	2	4	5	0.91
*The P-values correspond to tests of linear-by-linear association in k-by-m tables where k is the number of scoring categories for the row-variables (≤5).
ER estrogen receptor positive if >10%, PR progesterone receptor positive if >10%, the fraction of stained cells.
HER2 human epidermal growth factor receptor 2.
HMGCR positive if weak, moderate, or strong cytoplasmic intensity, NHG Nottingham Histological Grade I-III (post-treatment pathological report), Ki67 positive if >20%.
